# Supplementary material for: Single-Molecule, Super-Resolution, and Functional Analysis of G Protein-Coupled Receptor Behavior Within the T Cell Immunological Synapse
Source: Front Cell Dev Biol. 2021 Jan 18;8:608484. doi: 10.3389/fcell.2020.608484 (PMC7848080; doi:10.3389/fcell.2020.608484)
Supplement: Supplementary Table 1 — Summary of cell and track numbers for single-particle tracking experiments. All samples were examined in three independent experiments using cells derived from different donors. [file Table_1.XLSX]

## Sheet: Sheet1
Cell type	Receptor	SLB composition	Timepoint	Cells	Tracks	Mean tracks/cell	std. dev
				(total)	(total)		tracks/cell
wt CD4+ T	CXCR4	ICAM1	10 min	30	2616	87	35.2
cell blasts	CXCR4	ICAM1 + UCHT1	10 min	30	2960	89	36.8
	CXCR4	ICAM1 + UCHT1 + CXCL12 (soluble)	10 min	30	2453	82	31.9
	CXCR4	ICAM1 + UCHT1 + CXCL12 (surface)	10 min	30	2216	74	29.6
	CXCR4	ICAM1 + UCHT1	30 min	30	2252	75	32.5
	CCR7	ICAM1 + UCHT1	10 min	30	2313	77	20.4
	CXCR3	ICAM1 + UCHT1	10 min	30	1775	59	14.8
	CXCR5	ICAM1 + UCHT1	10 min	30	1622	54	16.5
	GPR183	ICAM1 + UCHT1	10 min	30	1088	36	12.4
	S1PR1	ICAM1 + UCHT1	10 min	30	1258	42	14.1
CXCR4-ve	wtCXCR4	ICAM1 + UCHT1	10 min	29	1820	63	18.8
CD4+ T	G protein-def. CXCR4	ICAM1 + UCHT1	10 min	26	1649	63	19.2
cell blasts	pTyr-def. CXCR4	ICAM1 + UCHT1	10 min	30	1825	61	17.7
	pSer/pThr-def. CXCR4	ICAM1 + UCHT1	10 min	26	1462	56	12.9
	Trunc. CXCR4	ICAM1 + UCHT1	10 min	30	1968	66	20.1
	Ubiquitin-def. CXCR4	ICAM1 + UCHT1	10 min	30	1737	58	17.8
wt CD4+ T	CXCR4	ICAM1 + UCHT1	10 min	15	1219	81	25.1
cell blasts	(including SMAC imaging)
