# Supplementary material for: Single-Molecule, Super-Resolution, and Functional Analysis of G Protein-Coupled Receptor Behavior Within the T Cell Immunological Synapse
Source: Front Cell Dev Biol. 2021 Jan 18;8:608484. doi: 10.3389/fcell.2020.608484 (PMC7848080; doi:10.3389/fcell.2020.608484)
Supplement: Supplementary Table 2 — Summary of Cas9 gRNA and TIDE oligonucleotide sequences used in knockout of all investigated genes. All sequences are given 5′-3′. On- and off-target scores are those provided by the gRNA supplier (IDT). [file Table_2.XLSX]

## Sheet: Sheet1
	Target	Guide sequence	PAM	On target	Off target	Forward TIDE	Reverse TIDE
	gene			score	score	oligonucleotide	oligonucleotide
Controls	CD19	CTAGGTCCGAAACATTCCAC	CGG	76	85	-	-
	CD28	TTGTCGTACGCTACAAGCAT	GGG	68	94	CAATGCTAACAGAAAGCCATGTACTGCCTTCTGG	GGATAATGGTTCCATTGCTCTTCTCATTG
	CD3d	CCCCTTCAAGATACCTATAG	AGG	65	74	GGCTTTTTCTTGTGACTTCTGTCTCTC	ATAATGAACTTGCACGGTAGATTCTTTGTCC
GPCRs	CCR2	GACTTCTTCACCGCTCTCGT	TGG	51	88	GAACTGGCACACATGCTTTCAGGGAGATGGC	AGAGATGGCCAGGTTGAGCAGGTAAATGTC
	CCR4	ATACCTGGCAATTGTGCACG	CGG	58	85	TGGTGGTTCTGGTCCTGTTCAAATACAAGCGG	CACTATGTTGTAAGGTGTCCAGAACCCAAGG
	CCR6	GAGTCATGCCACCGGTGCGT	GGG	54	92	AGTTGATTCTGAGATGTTACTGTGCTCC	GCTCCGAGACAGTCTGGTACTTGGGTTCAC
	CCR7	GAGGTCACGGACGATTACAT	CGG	71	88	TGGAAGGATCACCTGAGCCTGGAGAGGCC	GAAGGGTCAGGAGGAAGAGGATGTCTGCC
	CCR8	CCTTTAGGGCATACACGGCA	TGG	51	86	CTTGTGGTCTGCAAGAAGCTGAGGAGCATC	GTTGGTGAAGATCTTCCACTTCAAAGTC
	CD97	GTCACAAGTCTCCGTCGGGG	TGG	53	90	GAGAGGGCTCGCGCACGAGAAACTCAGCG	AATAATCCTCTCCCCTCAGTCTTCTGAG
	CXCR3	CCAAGTGCTAAATGACGCCG	AGG	63	88	ATGCGAGAGAAGCAGCCTTTGAGAAGGG	CTAGGTGGAGCAGGAAGGTGTCGGTGCTG
	CXCR4	GAAGCATGACGGACAAGTAC	AGG	81	75	AACTACACCGAGGAAATGGGCTCAGGGGAC	GTGGCGTGGACGATGGCCAGGTAGCGGTCC
	CYSLTR1	ACATAATAGACCACACGGAG	AGG	76	62	GATGACTTCCGCAATCAAGTGTATTCCACC	AAAATCCAAATACCTACACACACAAACC
	CYSLTR2	AGGGAAGCGTGCTTATGAAC	AGG	64	72	ATCAGAAATGGAACCAAATGGCACCTTCAGC	GTGACATGCAGAAGCCGAAAGGGGTGAACC
	GABBR1	GCACTGTTTCCCATGAGCGG	GGG	60	68	CGGGTGGGGTGGCCACTGCCGCTTCTGG	TCGCAATCCCAGAGACGACTCAGACAGATGG
	GPR132	CCGCGCTGTACACCACGACC	AGG	51	94	CCTTTCTTCCCACAGTAGAGTCTCTCC	CCTGTGTACAGCAGCTCGCAGAGTGCC
	GPR15	CTGAATTTCCTGGATACGAC	TGG	62	81	GACTTCATTTTTCTTGTCACATTGCCTCTCTGG	TTTCTCTGCACAGTATGGCTTATCATCAATCAG
	GPR171	ATCAACCGTTGTGTGGCTAA	TGG	58	81	CAATATGTATTTATCAATTATCTTCTTAGC	ATTACAAGGCAATTGGATATTAAAATGATGGC
	GPR174	TGGTCATCATAACAACGGAC	TGG	67	86	TCTACTTCTTGGTCTGCATCAGTGTGCGACG	CCTTCTGGCTAGGCAGCTTTTAATTTCATTGG
	GPR18	GGCGTACTTCGGCTGTACAA	TGG	54	96	TCACTGCATTATGGGTTTTCAGTTGTACCACC	TCAGTCGAGTGAGGTTCAGCACGTTCACAGC
	GPR183	CAATGAAGCGGTCAATACTC	AGG	73	85	TCAAAACAGGAAAAAAATCAACTCTACCACCC	AGATTTAGTTTCTTCAAAGTTTGGATACTCC
	GPR65	ATACCGATCAACGGCAATGC	AGG	55	90	CTGTGTGTGTCTTTCCTGCAAGCAAAGAAGG	GTCATAGCATAAAGTAAAATTAGACTTTTCGG
	LPAR2	TGCTACTACAACGAGACCAT	CGG	90	85	TCCTCCACCTCCACCCCAGCCCCATGGAGCTTGC	CGAGCAGGTAGTAGATGGGCTGGTGGAAGC
	LPAR6	GTGTGGTTAACTGTGATCGG	AGG	60	80	ATTTACTTTGTAAGATTTCTGTGATGCTG	CTTAATGTAACAGGTTTGGTTAAAGTTTTTAG
	P2RY10	CTGGAAGCGTAGGTACGATG	TGG	52	86	CCACCACTGGCCTTTCCAGAGAGCCCTTTGCC	TGGTGGCTGTCTCAAGGATATAGTAGTTTTCC
	P2RY8	AAGCCACGGTGATCACGAAC	GGG	82	79	TTACGCGGTGGCCGCGTGTGCAGGGACCTGG	CGTGGTAGTAGCTCTTGCCGTAGAACAGG
	PTGER2	GCGTACGAAGCCAGTACCAC	TGG	69	94	CCAGCCATCAGCTCCGTCATGTTCTCGGCC	CCAGGCCCCCGGAGCGCGAGACGCGGCGC
	PTGER4	CCACTACGTGGACAAGCGAT	TGG	80	93	TTGGGCACTTTGTTGGTGAGCCCGGTGACC	GGTGGCGAGAATGAGGAAGGAGCTGAAGCC
	S1PR1	GTCCGGCATTACAACTACAC	GGG	50	80	GCCCTCTAGCGTTCGTCTGGAGTAGCGCCACC	GCGGGAGTGAGCTTGTAGGTGGTGGCCC
	S1PR4	ACCAAGACCAGCCGCGTCTA	CGG	50	89	TCCGTCTGGCGCCCGCCCAGTGGTTCCTACGG	AGAGGCCCATGATGGTGGCCAGGACGCCGG
	TAS2R19	TAGTTACAGTCAAGCTTGAA	AGG	60	55	TGGTGATACTGTTGGGGCCCTTGGTATTTCTG	TGGCAAATAACATGAGGAAGGAGGTCACAG
	VIPR1	GACTTGGCCCTCTTCGACAG	CGG	51	83	CAAGGCCCCTTTGGCCTCCCAGATCTGC	GGTGGGGTTGGGTGGGGGTTAGGCTATCC
